# Supplementary material for: Structural Changes in Molluscan Community over a 15-Year Period before and after the 2011 Great East Japan Earthquake and Subsequent Tsunami around Matsushima Bay, Miyagi Prefecture, Northeastern Japan
Source: PLoS One. 2016 Dec 9;11(12):e0168206. doi: 10.1371/journal.pone.0168206 (PMC5148594; doi:10.1371/journal.pone.0168206)
Supplement: S1 Table — (XLSX) [file pone.0168206.s001.xlsx]

## Sheet: Table_S1
S1 Table. Number of mollusk species collected from the Tona Coast during 2001–2015.
Species	Year															Total
	2001	2002	2003	2004	2005	2006	2007	2008	2009	2010	2011	2012	2013	2014	2015
Musculus senhousia	8	0	0	0	3	0	0	8	3	60	646	353	1	49	435	1566
Batillaria cumingii	154	83	81	68	70	79	35	29	34	39	1	0	0	0	0	673
Ruditapes philippinarum	164	14	5	8	44	10	1	13	4	23	15	106	16	74	39	536
Macoma incongrua	31	12	10	1	13	2	3	13	10	16	1	103	123	57	64	459
Pillucina pisidium	17	21	22	36	55	19	17	15	30	28	0	3	8	6	8	285
Retusa sp.	0	0	0	0	0	0	0	0	0	11	2	12	26	12	103	166
Solen strictus	0	0	0	0	0	0	0	0	0	0	7	0	5	49	71	132
Laguncula pulchella	0	1	9	12	5	4	3	3	3	15	1	2	8	4	19	89
Mya arenaria	2	0	0	0	1	1	0	0	1	5	32	6	11	8	9	76
Dosinia japonica	1	1	4	2	5	5	8	1	7	6	0	7	6	6	7	66
Nassarius festivus	1	0	6	0	1	6	0	1	2	0	0	3	1	3	4	28
Nipponomysella sp.	1	7	0	8	5	0	0	0	0	1	0	0	0	2	0	24
Assiminea sp.	0	0	0	0	3	0	0	0	0	19	0	0	0	0	0	22
Crassostrea gigas	0	0	0	0	0	11	2	1	1	0	0	4	0	0	0	19
Cyclina sinensis	5	5	1	1	0	0	0	2	1	1	0	0	1	0	0	17
Moerella rutila	0	1	1	0	0	3	4	1	6	1	0	0	0	0	0	17
Cylichnidae gen. et sp. indet.	0	0	0	0	0	0	0	0	0	0	0	7	0	0	0	7
Laternula gracilis	0	0	0	0	1	2	0	1	2	1	0	0	0	0	0	7
Patelloida conulus	4	0	0	0	1	0	2	0	0	0	0	0	0	0	0	7
Gastropod indet.	0	0	3	1	0	0	0	0	1	0	0	0	0	0	0	5
Nuttallia japonica	1	1	0	0	0	0	0	0	0	1	0	0	0	0	0	3
Raetellops pulchellus?	0	0	0	0	0	0	0	0	0	0	3	0	0	0	0	3
Cerithidea djadjariensis	1	0	0	0	0	0	0	0	0	1	0	0	0	0	0	2
Ringicula sp.	0	0	0	0	2	0	0	0	0	0	0	0	0	0	0	2
Trapezium liratum	0	0	1	0	0	1	0	0	0	0	0	0	0	0	0	2
Xenostrobus securis?	0	0	0	2	0	0	0	0	0	0	0	0	0	0	0	2
Bivalve indet.	0	0	0	0	0	0	0	0	0	0	1	0	0	0	0	1
Epitonium sp.	0	0	0	0	1	0	0	0	0	0	0	0	0	0	0	1
Glossaulax didyma	0	0	0	0	0	0	0	0	0	0	0	0	0	0	1	1
Philine orientalis	0	0	0	0	0	0	0	0	0	0	1	0	0	0	0	1
Total	390	146	143	139	210	143	75	88	105	228	710	606	206	270	760	4219
