# Supplementary material for: Structural Changes in Molluscan Community over a 15-Year Period before and after the 2011 Great East Japan Earthquake and Subsequent Tsunami around Matsushima Bay, Miyagi Prefecture, Northeastern Japan
Source: PLoS One. 2016 Dec 9;11(12):e0168206. doi: 10.1371/journal.pone.0168206 (PMC5148594; doi:10.1371/journal.pone.0168206)
Supplement: S2 Table — (XLSX) [file pone.0168206.s002.xlsx]

## Sheet: Table_S2
S2 Table. Number of mollusk species collected from 16 fixed sampling stations on the Tona Coast during 2001–2015.
Year	Species	Transect line 1					Transect line 2					Transect line 3					Transect line 4					Total
		1-1	1-2	1-3	1-4		2-1	2-2	2-3	2-4		3-1	3-2	3-3	3-4		4-1	4-2	4-3	4-4
2001	Musculus senhousia	0	0	0	0		0	0	0	1		2	2	0	0		0	1	2	0		8
	Batillaria cumingii	8	9	0	7		12	5	5	4		49	6	9	4		0	6	19	11		154
	Ruditapes philippinarum	1	1	0	3		3	3	10	3		0	5	5	7		0	10	42	71		164
	Macoma incongrua	2	10	2	2		0	1	4	2		0	1	1	2		0	0	3	1		31
	Pillucina pisidium	0	0	0	0		1	0	1	1		0	1	1	3		0	3	1	5		17
	Retusa sp.	0	0	0	0		0	0	0	0		0	0	0	0		0	0	0	0		0
	Solen strictus	0	0	0	0		0	0	0	0		0	0	0	0		0	0	0	0		0
	Laguncula pulchella	0	0	0	0		0	0	0	0		0	0	0	0		0	0	0	0		0
	Mya arenaria	1	0	0	0		0	0	0	1		0	0	0	0		0	0	0	0		2
	Dosinia japonica	0	0	0	0		0	0	0	0		0	0	0	0		0	0	0	1		1
	Nassarius festivus	0	0	0	0		0	0	0	0		0	0	0	0		0	0	1	0		1
	Nipponomysella sp.	0	0	1	0		0	0	0	0		0	0	0	0		0	0	0	0		1
	Assiminea sp.	0	0	0	0		0	0	0	0		0	0	0	0		0	0	0	0		0
	Crassostrea gigas	0	0	0	0		0	0	0	0		0	0	0	0		0	0	0	0		0
	Cyclina sinensis	0	1	1	0		0	0	1	0		0	1	0	0		1	0	0	0		5
	Moerella rutila	0	0	0	0		0	0	0	0		0	0	0	0		0	0	0	0		0
	Cylichnidae gen. et sp. indet.	0	0	0	0		0	0	0	0		0	0	0	0		0	0	0	0		0
	Laternula gracilis	0	0	0	0		0	0	0	0		0	0	0	0		0	0	0	0		0
	Patelloida conulus	0	0	0	0		0	0	0	0		2	0	1	0		0	0	1	0		4
	Gastropod indet.	0	0	0	0		0	0	0	0		0	0	0	0		0	0	0	0		0
	Nuttallia japonica	0	0	0	0		0	0	0	0		1	0	0	0		0	0	0	0		1
	Raetellops pulchellus?	0	0	0	0		0	0	0	0		0	0	0	0		0	0	0	0		0
	Cerithidea djadjariensis	0	0	0	0		0	0	0	0		0	0	0	0		0	1	0	0		1
	Ringicula sp.	0	0	0	0		0	0	0	0		0	0	0	0		0	0	0	0		0
	Trapezium liratum	0	0	0	0		0	0	0	0		0	0	0	0		0	0	0	0		0
	Xenostrobus securis?	0	0	0	0		0	0	0	0		0	0	0	0		0	0	0	0		0
	Bivalve indet.	0	0	0	0		0	0	0	0		0	0	0	0		0	0	0	0		0
	Epitonium sp.	0	0	0	0		0	0	0	0		0	0	0	0		0	0	0	0		0
	Glossaulax didyma	0	0	0	0		0	0	0	0		0	0	0	0		0	0	0	0		0
	Philine orientalis	0	0	0	0		0	0	0	0		0	0	0	0		0	0	0	0		0
	Total	12	21	4	12		16	9	21	12		54	16	17	16		1	21	69	89		390
2002	Musculus senhousia	0	0	0	-		0	0	0	0		0	0	0	0		0	0	0	0		0
	Batillaria cumingii	20	3	1	-		1	4	3	5		27	0	1	0		1	8	6	3		83
	Ruditapes philippinarum	2	2	1	-		2	0	0	0		0	0	0	0		1	4	2	0		14
	Macoma incongrua	1	3	1	-		0	0	0	0		0	0	2	3		0	0	2	0		12
	Pillucina pisidium	1	3	0	-		0	1	0	0		0	2	3	4		1	2	2	2		21
	Retusa sp.	0	0	0	-		0	0	0	0		0	0	0	0		0	0	0	0		0
	Solen strictus	0	0	0	-		0	0	0	0		0	0	0	0		0	0	0	0		0
	Laguncula pulchella	0	0	0	-		0	0	0	0		0	0	0	0		1	0	0	0		1
	Mya arenaria	0	0	0	-		0	0	0	0		0	0	0	0		0	0	0	0		0
	Dosinia japonica	0	0	0	-		0	0	0	0		0	0	1	0		0	0	0	0		1
	Nassarius festivus	0	0	0	-		0	0	0	0		0	0	0	0		0	0	0	0		0
	Nipponomysella sp.	0	7	0	-		0	0	0	0		0	0	0	0		0	0	0	0		7
	Assiminea sp.	0	0	0	-		0	0	0	0		0	0	0	0		0	0	0	0		0
	Crassostrea gigas	0	0	0	-		0	0	0	0		0	0	0	0		0	0	0	0		0
	Cyclina sinensis	1	2	0	-		0	1	0	0		0	1	0	0		0	0	0	0		5
	Moerella rutila	1	0	0	-		0	0	0	0		0	0	0	0		0	0	0	0		1
	Cylichnidae gen. et sp. indet.	0	0	0	-		0	0	0	0		0	0	0	0		0	0	0	0		0
	Laternula gracilis	0	0	0	-		0	0	0	0		0	0	0	0		0	0	0	0		0
	Patelloida conulus	0	0	0	-		0	0	0	0		0	0	0	0		0	0	0	0		0
	Gastropod indet.	0	0	0	-		0	0	0	0		0	0	0	0		0	0	0	0		0
	Nuttallia japonica	0	0	0	-		0	0	0	0		0	1	0	0		0	0	0	0		1
	Raetellops pulchellus?	0	0	0	-		0	0	0	0		0	0	0	0		0	0	0	0		0
	Cerithidea djadjariensis	0	0	0	-		0	0	0	0		0	0	0	0		0	0	0	0		0
	Ringicula sp.	0	0	0	-		0	0	0	0		0	0	0	0		0	0	0	0		0
	Trapezium liratum	0	0	0	-		0	0	0	0		0	0	0	0		0	0	0	0		0
	Xenostrobus securis?	0	0	0	-		0	0	0	0		0	0	0	0		0	0	0	0		0
	Bivalve indet.	0	0	0	-		0	0	0	0		0	0	0	0		0	0	0	0		0
	Epitonium sp.	0	0	0	-		0	0	0	0		0	0	0	0		0	0	0	0		0
	Glossaulax didyma	0	0	0	-		0	0	0	0		0	0	0	0		0	0	0	0		0
	Philine orientalis	0	0	0	-		0	0	0	0		0	0	0	0		0	0	0	0		0
	Total	26	20	3	-		3	6	3	5		27	4	7	7		4	14	12	5		146
2003	Musculus senhousia	0	0	0	-		0	0	0	-		0	0	0	0		0	0	0	0		0
	Batillaria cumingii	26	1	4	-		5	2	1	-		15	2	1	0		1	2	9	12		81
	Ruditapes philippinarum	1	0	1	-		0	0	0	-		0	0	2	0		0	0	0	1		5
	Macoma incongrua	0	3	3	-		2	0	0	-		0	0	0	0		0	1	0	1		10
	Pillucina pisidium	0	0	1	-		2	1	3	-		0	1	3	6		1	0	2	2		22
	Retusa sp.	0	0	0	-		0	0	0	-		0	0	0	0		0	0	0	0		0
	Solen strictus	0	0	0	-		0	0	0	-		0	0	0	0		0	0	0	0		0
	Laguncula pulchella	0	0	0	-		0	0	0	-		0	0	0	0		1	4	3	1		9
	Mya arenaria	0	0	0	-		0	0	0	-		0	0	0	0		0	0	0	0		0
	Dosinia japonica	0	0	0	-		0	0	0	-		0	1	1	0		0	0	1	1		4
	Nassarius festivus	3	1	0	-		1	1	0	-		0	0	0	0		0	0	0	0		6
	Nipponomysella sp.	0	0	0	-		0	0	0	-		0	0	0	0		0	0	0	0		0
	Assiminea sp.	0	0	0	-		0	0	0	-		0	0	0	0		0	0	0	0		0
	Crassostrea gigas	0	0	0	-		0	0	0	-		0	0	0	0		0	0	0	0		0
	Cyclina sinensis	0	0	0	-		0	0	0	-		0	0	0	0		0	1	0	0		1
	Moerella rutila	0	0	0	-		0	0	0	-		0	0	0	0		0	0	0	1		1
	Cylichnidae gen. et sp. indet.	0	0	0	-		0	0	0	-		0	0	0	0		0	0	0	0		0
	Laternula gracilis	0	0	0	-		0	0	0	-		0	0	0	0		0	0	0	0		0
	Patelloida conulus	0	0	0	-		0	0	0	-		0	0	0	0		0	0	0	0		0
	Gastropod indet.	0	1	0	-		1	0	0	-		0	0	0	0		0	0	1	0		3
	Nuttallia japonica	0	0	0	-		0	0	0	-		0	0	0	0		0	0	0	0		0
	Raetellops pulchellus?	0	0	0	-		0	0	0	-		0	0	0	0		0	0	0	0		0
	Cerithidea djadjariensis	0	0	0	-		0	0	0	-		0	0	0	0		0	0	0	0		0
	Ringicula sp.	0	0	0	-		0	0	0	-		0	0	0	0		0	0	0	0		0
	Trapezium liratum	1	0	0	-		0	0	0	-		0	0	0	0		0	0	0	0		1
	Xenostrobus securis?	0	0	0	-		0	0	0	-		0	0	0	0		0	0	0	0		0
	Bivalve indet.	0	0	0	-		0	0	0	-		0	0	0	0		0	0	0	0		0
	Epitonium sp.	0	0	0	-		0	0	0	-		0	0	0	0		0	0	0	0		0
	Glossaulax didyma	0	0	0	-		0	0	0	-		0	0	0	0		0	0	0	0		0
	Philine orientalis	0	0	0	-		0	0	0	-		0	0	0	0		0	0	0	0		0
	Total	31	6	9	-		11	4	4	-		15	4	7	6		3	8	16	19		143
2004	Musculus senhousia	0	0	0	0		0	0	0	-		0	0	0	-		0	0	0	0		0
	Batillaria cumingii	13	4	2	1		13	1	1	-		0	6	6	-		6	5	3	7		68
	Ruditapes philippinarum	3	0	0	0		1	0	0	-		2	0	0	-		2	0	0	0		8
	Macoma incongrua	0	0	0	0		0	0	0	-		0	0	0	-		0	1	0	0		1
	Pillucina pisidium	2	0	1	0		6	2	11	-		0	4	0	-		2	3	0	5		36
	Retusa sp.	0	0	0	0		0	0	0	-		0	0	0	-		0	0	0	0		0
	Solen strictus	0	0	0	0		0	0	0	-		0	0	0	-		0	0	0	0		0
	Laguncula pulchella	0	0	0	0		0	2	0	-		0	4	0	-		0	2	3	1		12
	Mya arenaria	0	0	0	0		0	0	0	-		0	0	0	-		0	0	0	0		0
	Dosinia japonica	0	0	0	0		0	0	0	-		0	1	1	-		0	0	0	0		2
	Nassarius festivus	0	0	0	0		0	0	0	-		0	0	0	-		0	0	0	0		0
	Nipponomysella sp.	0	2	0	3		0	2	1	-		0	0	0	-		0	0	0	0		8
	Assiminea sp.	0	0	0	0		0	0	0	-		0	0	0	-		0	0	0	0		0
	Crassostrea gigas	0	0	0	0		0	0	0	-		0	0	0	-		0	0	0	0		0
	Cyclina sinensis	0	0	0	0		0	0	0	-		0	0	0	-		1	0	0	0		1
	Moerella rutila	0	0	0	0		0	0	0	-		0	0	0	-		0	0	0	0		0
	Cylichnidae gen. et sp. indet.	0	0	0	0		0	0	0	-		0	0	0	-		0	0	0	0		0
	Laternula gracilis	0	0	0	0		0	0	0	-		0	0	0	-		0	0	0	0		0
	Patelloida conulus	0	0	0	0		0	0	0	-		0	0	0	-		0	0	0	0		0
	Gastropod indet.	0	0	0	0		0	0	1	-		0	0	0	-		0	0	0	0		1
	Nuttallia japonica	0	0	0	0		0	0	0	-		0	0	0	-		0	0	0	0		0
	Raetellops pulchellus?	0	0	0	0		0	0	0	-		0	0	0	-		0	0	0	0		0
	Cerithidea djadjariensis	0	0	0	0		0	0	0	-		0	0	0	-		0	0	0	0		0
	Ringicula sp.	0	0	0	0		0	0	0	-		0	0	0	-		0	0	0	0		0
	Trapezium liratum	0	0	0	0		0	0	0	-		0	0	0	-		0	0	0	0		0
	Xenostrobus securis?	0	0	0	0		0	1	1	-		0	0	0	-		0	0	0	0		2
	Bivalve indet.	0	0	0	0		0	0	0	-		0	0	0	-		0	0	0	0		0
	Epitonium sp.	0	0	0	0		0	0	0	-		0	0	0	-		0	0	0	0		0
	Glossaulax didyma	0	0	0	0		0	0	0	-		0	0	0	-		0	0	0	0		0
	Philine orientalis	0	0	0	0		0	0	0	-		0	0	0	-		0	0	0	0		0
	Total	18	6	3	4		20	8	15	-		2	15	7	-		11	11	6	13		139
2005	Musculus senhousia	0	0	0	0		2	0	0	0		1	0	0	0		0	0	0	0		3
	Batillaria cumingii	11	0	0	0		1	0	1	5		24	5	4	0		8	3	7	1		70
	Ruditapes philippinarum	0	0	0	0		0	0	0	0		43	0	0	0		1	0	0	0		44
	Macoma incongrua	0	0	1	1		2	1	0	1		1	0	0	0		2	0	3	1		13
	Pillucina pisidium	1	0	0	0		8	8	3	7		0	5	11	3		2	2	2	3		55
	Retusa sp.	0	0	0	0		0	0	0	0		0	0	0	0		0	0	0	0		0
	Solen strictus	0	0	0	0		0	0	0	0		0	0	0	0		0	0	0	0		0
	Laguncula pulchella	0	1	0	1		0	0	0	0		0	0	0	0		0	1	2	0		5
	Mya arenaria	0	0	0	0		0	0	0	0		0	0	1	0		0	0	0	0		1
	Dosinia japonica	0	0	0	0		0	0	2	0		0	0	1	0		0	0	1	1		5
	Nassarius festivus	0	0	0	0		1	0	0	0		0	0	0	0		0	0	0	0		1
	Nipponomysella sp.	0	2	1	2		0	0	0	0		0	0	0	0		0	0	0	0		5
	Assiminea sp.	0	1	0	1		0	1	0	0		0	0	0	0		0	0	0	0		3
	Crassostrea gigas	0	0	0	0		0	0	0	0		0	0	0	0		0	0	0	0		0
	Cyclina sinensis	0	0	0	0		0	0	0	0		0	0	0	0		0	0	0	0		0
	Moerella rutila	0	0	0	0		0	0	0	0		0	0	0	0		0	0	0	0		0
	Cylichnidae gen. et sp. indet.	0	0	0	0		0	0	0	0		0	0	0	0		0	0	0	0		0
	Laternula gracilis	0	0	0	0		0	0	0	0		0	0	0	0		1	0	0	0		1
	Patelloida conulus	0	0	0	0		0	0	0	0		1	0	0	0		0	0	0	0		1
	Gastropod indet.	0	0	0	0		0	0	0	0		0	0	0	0		0	0	0	0		0
	Nuttallia japonica	0	0	0	0		0	0	0	0		0	0	0	0		0	0	0	0		0
	Raetellops pulchellus?	0	0	0	0		0	0	0	0		0	0	0	0		0	0	0	0		0
	Cerithidea djadjariensis	0	0	0	0		0	0	0	0		0	0	0	0		0	0	0	0		0
	Ringicula sp.	0	0	0	0		0	1	0	1		0	0	0	0		0	0	0	0		2
	Trapezium liratum	0	0	0	0		0	0	0	0		0	0	0	0		0	0	0	0		0
	Xenostrobus securis?	0	0	0	0		0	0	0	0		0	0	0	0		0	0	0	0		0
	Bivalve indet.	0	0	0	0		0	0	0	0		0	0	0	0		0	0	0	0		0
	Epitonium sp.	0	0	0	0		0	0	0	0		0	1	0	0		0	0	0	0		1
	Glossaulax didyma	0	0	0	0		0	0	0	0		0	0	0	0		0	0	0	0		0
	Philine orientalis	0	0	0	0		0	0	0	0		0	0	0	0		0	0	0	0		0
	Total	12	4	2	5		14	11	6	14		70	11	17	3		14	6	15	6		210
2006	Musculus senhousia	0	0	0	0		0	0	0	0		0	0	0	0		0	0	0	0		0
	Batillaria cumingii	21	1	0	0		1	2	1	2		23	3	3	0		1	4	12	5		79
	Ruditapes philippinarum	0	0	0	0		0	0	0	0		10	0	0	0		0	0	0	0		10
	Macoma incongrua	0	0	0	1		0	0	0	1		0	0	0	0		0	0	0	0		2
	Pillucina pisidium	0	0	0	0		2	2	0	0		0	3	0	0		0	3	9	0		19
	Retusa sp.	0	0	0	0		0	0	0	0		0	0	0	0		0	0	0	0		0
	Solen strictus	0	0	0	0		0	0	0	0		0	0	0	0		0	0	0	0		0
	Laguncula pulchella	0	0	0	0		0	0	0	1		0	1	0	0		1	1	0	0		4
	Mya arenaria	0	0	0	0		0	0	0	1		0	0	0	0		0	0	0	0		1
	Dosinia japonica	0	0	0	0		0	0	0	0		0	0	0	0		0	0	3	2		5
	Nassarius festivus	0	0	0	0		1	0	0	0		4	0	0	0		0	1	0	0		6
	Nipponomysella sp.	0	0	0	0		0	0	0	0		0	0	0	0		0	0	0	0		0
	Assiminea sp.	0	0	0	0		0	0	0	0		0	0	0	0		0	0	0	0		0
	Crassostrea gigas	3	1	0	0		6	0	0	1		0	0	0	0		0	0	0	0		11
	Cyclina sinensis	0	0	0	0		0	0	0	0		0	0	0	0		0	0	0	0		0
	Moerella rutila	0	0	0	0		0	0	0	0		0	0	0	0		1	1	1	0		3
	Cylichnidae gen. et sp. indet.	0	0	0	0		0	0	0	0		0	0	0	0		0	0	0	0		0
	Laternula gracilis	0	0	0	0		1	0	0	0		0	1	0	0		0	0	0	0		2
	Patelloida conulus	0	0	0	0		0	0	0	0		0	0	0	0		0	0	0	0		0
	Gastropod indet.	0	0	0	0		0	0	0	0		0	0	0	0		0	0	0	0		0
	Nuttallia japonica	0	0	0	0		0	0	0	0		0	0	0	0		0	0	0	0		0
	Raetellops pulchellus?	0	0	0	0		0	0	0	0		0	0	0	0		0	0	0	0		0
	Cerithidea djadjariensis	0	0	0	0		0	0	0	0		0	0	0	0		0	0	0	0		0
	Ringicula sp.	0	0	0	0		0	0	0	0		0	0	0	0		0	0	0	0		0
	Trapezium liratum	0	0	0	0		1	0	0	0		0	0	0	0		0	0	0	0		1
	Xenostrobus securis?	0	0	0	0		0	0	0	0		0	0	0	0		0	0	0	0		0
	Bivalve indet.	0	0	0	0		0	0	0	0		0	0	0	0		0	0	0	0		0
	Epitonium sp.	0	0	0	0		0	0	0	0		0	0	0	0		0	0	0	0		0
	Glossaulax didyma	0	0	0	0		0	0	0	0		0	0	0	0		0	0	0	0		0
	Philine orientalis	0	0	0	0		0	0	0	0		0	0	0	0		0	0	0	0		0
	Total	24	2	0	1		12	4	1	6		37	8	3	0		3	10	25	7		143
2007	Musculus senhousia	0	0	0	0		0	0	0	0		0	0	0	0		0	0	0	0		0
	Batillaria cumingii	10	0	0	2		3	0	1	2		2	1	0	8		1	1	0	4		35
	Ruditapes philippinarum	0	0	0	0		0	0	0	0		0	0	0	0		1	0	0	0		1
	Macoma incongrua	0	0	0	1		0	1	0	0		0	0	0	0		1	0	0	0		3
	Pillucina pisidium	0	0	0	1		2	2	0	0		1	1	4	0		0	2	1	3		17
	Retusa sp.	0	0	0	0		0	0	0	0		0	0	0	0		0	0	0	0		0
	Solen strictus	0	0	0	0		0	0	0	0		0	0	0	0		0	0	0	0		0
	Laguncula pulchella	0	0	0	0		0	0	0	1		2	0	0	0		0	0	0	0		3
	Mya arenaria	0	0	0	0		0	0	0	0		0	0	0	0		0	0	0	0		0
	Dosinia japonica	0	0	0	0		0	0	1	0		0	0	3	0		1	0	2	1		8
	Nassarius festivus	0	0	0	0		0	0	0	0		0	0	0	0		0	0	0	0		0
	Nipponomysella sp.	0	0	0	0		0	0	0	0		0	0	0	0		0	0	0	0		0
	Assiminea sp.	0	0	0	0		0	0	0	0		0	0	0	0		0	0	0	0		0
	Crassostrea gigas	0	0	0	0		2	0	0	0		0	0	0	0		0	0	0	0		2
	Cyclina sinensis	0	0	0	0		0	0	0	0		0	0	0	0		0	0	0	0		0
	Moerella rutila	0	0	0	0		0	0	0	0		1	0	1	0		0	1	1	0		4
	Cylichnidae gen. et sp. indet.	0	0	0	0		0	0	0	0		0	0	0	0		0	0	0	0		0
	Laternula gracilis	0	0	0	0		0	0	0	0		0	0	0	0		0	0	0	0		0
	Patelloida conulus	1	0	0	0		0	0	0	0		0	0	0	1		0	0	0	0		2
	Gastropod indet.	0	0	0	0		0	0	0	0		0	0	0	0		0	0	0	0		0
	Nuttallia japonica	0	0	0	0		0	0	0	0		0	0	0	0		0	0	0	0		0
	Raetellops pulchellus?	0	0	0	0		0	0	0	0		0	0	0	0		0	0	0	0		0
	Cerithidea djadjariensis	0	0	0	0		0	0	0	0		0	0	0	0		0	0	0	0		0
	Ringicula sp.	0	0	0	0		0	0	0	0		0	0	0	0		0	0	0	0		0
	Trapezium liratum	0	0	0	0		0	0	0	0		0	0	0	0		0	0	0	0		0
	Xenostrobus securis?	0	0	0	0		0	0	0	0		0	0	0	0		0	0	0	0		0
	Bivalve indet.	0	0	0	0		0	0	0	0		0	0	0	0		0	0	0	0		0
	Epitonium sp.	0	0	0	0		0	0	0	0		0	0	0	0		0	0	0	0		0
	Glossaulax didyma	0	0	0	0		0	0	0	0		0	0	0	0		0	0	0	0		0
	Philine orientalis	0	0	0	0		0	0	0	0		0	0	0	0		0	0	0	0		0
	Total	11	0	0	4		7	3	2	3		6	2	8	9		4	4	4	8		75
2008	Musculus senhousia	0	0	0	0		0	3	1	1		0	0	1	1		1	0	0	0		8
	Batillaria cumingii	18	3	1	1		0	2	0	0		1	1	0	0		1	0	1	0		29
	Ruditapes philippinarum	0	0	0	0		0	0	1	0		1	0	1	0		1	0	7	2		13
	Macoma incongrua	0	0	0	0		0	3	3	2		0	1	0	0		2	1	0	1		13
	Pillucina pisidium	0	0	0	0		6	2	0	0		0	0	0	0		2	0	1	4		15
	Retusa sp.	0	0	0	0		0	0	0	0		0	0	0	0		0	0	0	0		0
	Solen strictus	0	0	0	0		0	0	0	0		0	0	0	0		0	0	0	0		0
	Laguncula pulchella	0	0	0	0		1	0	0	0		0	0	1	0		0	1	0	0		3
	Mya arenaria	0	0	0	0		0	0	0	0		0	0	0	0		0	0	0	0		0
	Dosinia japonica	0	0	0	0		0	0	1	0		0	0	0	0		0	0	0	0		1
	Nassarius festivus	0	0	0	0		0	0	0	1		0	0	0	0		0	0	0	0		1
	Nipponomysella sp.	0	0	0	0		0	0	0	0		0	0	0	0		0	0	0	0		0
	Assiminea sp.	0	0	0	0		0	0	0	0		0	0	0	0		0	0	0	0		0
	Crassostrea gigas	1	0	0	0		0	0	0	0		0	0	0	0		0	0	0	0		1
	Cyclina sinensis	0	0	0	0		1	0	0	0		0	0	0	0		0	0	1	0		2
	Moerella rutila	0	0	0	0		0	0	0	0		0	0	0	0		0	0	0	1		1
	Cylichnidae gen. et sp. indet.	0	0	0	0		0	0	0	0		0	0	0	0		0	0	0	0		0
	Laternula gracilis	1	0	0	0		0	0	0	0		0	0	0	0		0	0	0	0		1
	Patelloida conulus	0	0	0	0		0	0	0	0		0	0	0	0		0	0	0	0		0
	Gastropod indet.	0	0	0	0		0	0	0	0		0	0	0	0		0	0	0	0		0
	Nuttallia japonica	0	0	0	0		0	0	0	0		0	0	0	0		0	0	0	0		0
	Raetellops pulchellus?	0	0	0	0		0	0	0	0		0	0	0	0		0	0	0	0		0
	Cerithidea djadjariensis	0	0	0	0		0	0	0	0		0	0	0	0		0	0	0	0		0
	Ringicula sp.	0	0	0	0		0	0	0	0		0	0	0	0		0	0	0	0		0
	Trapezium liratum	0	0	0	0		0	0	0	0		0	0	0	0		0	0	0	0		0
	Xenostrobus securis?	0	0	0	0		0	0	0	0		0	0	0	0		0	0	0	0		0
	Bivalve indet.	0	0	0	0		0	0	0	0		0	0	0	0		0	0	0	0		0
	Epitonium sp.	0	0	0	0		0	0	0	0		0	0	0	0		0	0	0	0		0
	Glossaulax didyma	0	0	0	0		0	0	0	0		0	0	0	0		0	0	0	0		0
	Philine orientalis	0	0	0	0		0	0	0	0		0	0	0	0		0	0	0	0		0
	Total	20	3	1	1		8	10	6	4		2	2	3	1		7	2	10	8		88
2009	Musculus senhousia	0	0	0	0		0	0	0	0		0	1	1	0		0	0	0	1		3
	Batillaria cumingii	10	0	1	2		1	0	0	0		0	0	0	15		0	2	2	1		34
	Ruditapes philippinarum	0	0	0	0		0	0	0	0		0	0	0	0		0	0	3	1		4
	Macoma incongrua	1	0	0	2		1	1	0	3		0	0	1	0		0	0	1	0		10
	Pillucina pisidium	0	0	0	0		2	6	2	0		8	2	2	7		0	0	0	1		30
	Retusa sp.	0	0	0	0		0	0	0	0		0	0	0	0		0	0	0	0		0
	Solen strictus	0	0	0	0		0	0	0	0		0	0	0	0		0	0	0	0		0
	Laguncula pulchella	0	1	0	0		0	0	0	0		0	0	0	0		0	2	0	0		3
	Mya arenaria	0	0	0	0		0	0	0	0		0	0	0	0		1	0	0	0		1
	Dosinia japonica	0	0	1	0		0	0	1	0		0	0	1	1		1	0	0	2		7
	Nassarius festivus	0	0	0	0		0	0	0	1		0	0	0	0		0	0	1	0		2
	Nipponomysella sp.	0	0	0	0		0	0	0	0		0	0	0	0		0	0	0	0		0
	Assiminea sp.	0	0	0	0		0	0	0	0		0	0	0	0		0	0	0	0		0
	Crassostrea gigas	0	0	0	0		0	0	0	0		0	0	0	0		1	0	0	0		1
	Cyclina sinensis	0	0	0	0		0	0	0	0		0	0	0	1		0	0	0	0		1
	Moerella rutila	1	0	0	0		0	0	0	0		0	2	0	0		0	1	1	1		6
	Cylichnidae gen. et sp. indet.	0	0	0	0		0	0	0	0		0	0	0	0		0	0	0	0		0
	Laternula gracilis	0	0	0	0		0	1	0	0		0	0	0	0		0	1	0	0		2
	Patelloida conulus	0	0	0	0		0	0	0	0		0	0	0	0		0	0	0	0		0
	Gastropod indet.	0	0	0	0		0	0	1	0		0	0	0	0		0	0	0	0		1
	Nuttallia japonica	0	0	0	0		0	0	0	0		0	0	0	0		0	0	0	0		0
	Raetellops pulchellus?	0	0	0	0		0	0	0	0		0	0	0	0		0	0	0	0		0
	Cerithidea djadjariensis	0	0	0	0		0	0	0	0		0	0	0	0		0	0	0	0		0
	Ringicula sp.	0	0	0	0		0	0	0	0		0	0	0	0		0	0	0	0		0
	Trapezium liratum	0	0	0	0		0	0	0	0		0	0	0	0		0	0	0	0		0
	Xenostrobus securis?	0	0	0	0		0	0	0	0		0	0	0	0		0	0	0	0		0
	Bivalve indet.	0	0	0	0		0	0	0	0		0	0	0	0		0	0	0	0		0
	Epitonium sp.	0	0	0	0		0	0	0	0		0	0	0	0		0	0	0	0		0
	Glossaulax didyma	0	0	0	0		0	0	0	0		0	0	0	0		0	0	0	0		0
	Philine orientalis	0	0	0	0		0	0	0	0		0	0	0	0		0	0	0	0		0
	Total	12	1	2	4		4	8	4	4		8	5	5	24		3	6	8	7		105
2010	Musculus senhousia	1	0	0	0		0	0	0	1		0	0	0	57		0	0	1	0		60
	Batillaria cumingii	1	0	0	1		5	3	10	1		0	0	0	14		0	0	1	3		39
	Ruditapes philippinarum	1	0	0	0		1	0	0	0		0	0	1	14		0	4	0	2		23
	Macoma incongrua	0	1	0	2		0	0	5	0		0	0	2	3		0	1	1	1		16
	Pillucina pisidium	0	0	0	0		1	3	2	0		3	2	6	5		0	2	2	2		28
	Retusa sp.	0	0	0	0		0	0	0	0		7	0	0	0		1	2	1	0		11
	Solen strictus	0	0	0	0		0	0	0	0		0	0	0	0		0	0	0	0		0
	Laguncula pulchella	1	0	0	0		1	0	0	0		1	0	0	6		0	3	2	1		15
	Mya arenaria	0	0	0	2		0	0	0	0		0	0	0	1		0	0	2	0		5
	Dosinia japonica	0	0	0	0		0	0	0	0		1	2	0	0		0	0	3	0		6
	Nassarius festivus	0	0	0	0		0	0	0	0		0	0	0	0		0	0	0	0		0
	Nipponomysella sp.	0	0	0	0		0	1	0	0		0	0	0	0		0	0	0	0		1
	Assiminea sp.	0	0	0	0		0	0	0	0		19	0	0	0		0	0	0	0		19
	Crassostrea gigas	0	0	0	0		0	0	0	0		0	0	0	0		0	0	0	0		0
	Cyclina sinensis	0	0	0	0		0	0	0	0		0	1	0	0		0	0	0	0		1
	Moerella rutila	0	0	0	0		0	0	0	0		0	0	0	0		0	0	0	1		1
	Cylichnidae gen. et sp. indet.	0	0	0	0		0	0	0	0		0	0	0	0		0	0	0	0		0
	Laternula gracilis	0	0	0	0		0	0	0	0		0	0	0	0		1	0	0	0		1
	Patelloida conulus	0	0	0	0		0	0	0	0		0	0	0	0		0	0	0	0		0
	Gastropod indet.	0	0	0	0		0	0	0	0		0	0	0	0		0	0	0	0		0
	Nuttallia japonica	0	0	0	0		0	0	0	0		0	0	0	0		0	0	1	0		1
	Raetellops pulchellus?	0	0	0	0		0	0	0	0		0	0	0	0		0	0	0	0		0
	Cerithidea djadjariensis	0	0	0	0		0	0	0	0		0	1	0	0		0	0	0	0		1
	Ringicula sp.	0	0	0	0		0	0	0	0		0	0	0	0		0	0	0	0		0
	Trapezium liratum	0	0	0	0		0	0	0	0		0	0	0	0		0	0	0	0		0
	Xenostrobus securis?	0	0	0	0		0	0	0	0		0	0	0	0		0	0	0	0		0
	Bivalve indet.	0	0	0	0		0	0	0	0		0	0	0	0		0	0	0	0		0
	Epitonium sp.	0	0	0	0		0	0	0	0		0	0	0	0		0	0	0	0		0
	Glossaulax didyma	0	0	0	0		0	0	0	0		0	0	0	0		0	0	0	0		0
	Philine orientalis	0	0	0	0		0	0	0	0		0	0	0	0		0	0	0	0		0
	Total	4	1	0	5		8	7	17	2		31	6	9	100		2	12	14	10		228
2011	Musculus senhousia	19	0	0	0		1	3	1	2		471	141	7	1		0	0	0	0		646
	Batillaria cumingii	0	0	0	0		0	0	0	0		0	0	0	0		1	0	0	0		1
	Ruditapes philippinarum	0	0	0	0		1	0	0	0		3	10	1	0		0	0	0	0		15
	Macoma incongrua	0	0	0	1		0	0	0	0		0	0	0	0		0	0	0	0		1
	Pillucina pisidium	0	0	0	0		0	0	0	0		0	0	0	0		0	0	0	0		0
	Retusa sp.	1	0	0	0		0	0	0	0		0	0	1	0		0	0	0	0		2
	Solen strictus	0	0	0	0		1	0	0	0		0	6	0	0		0	0	0	0		7
	Laguncula pulchella	0	0	0	0		0	0	0	0		0	0	0	0		1	0	0	0		1
	Mya arenaria	1	2	0	1		1	0	1	5		6	7	5	3		0	0	0	0		32
	Dosinia japonica	0	0	0	0		0	0	0	0		0	0	0	0		0	0	0	0		0
	Nassarius festivus	0	0	0	0		0	0	0	0		0	0	0	0		0	0	0	0		0
	Nipponomysella sp.	0	0	0	0		0	0	0	0		0	0	0	0		0	0	0	0		0
	Assiminea sp.	0	0	0	0		0	0	0	0		0	0	0	0		0	0	0	0		0
	Crassostrea gigas	0	0	0	0		0	0	0	0		0	0	0	0		0	0	0	0		0
	Cyclina sinensis	0	0	0	0		0	0	0	0		0	0	0	0		0	0	0	0		0
	Moerella rutila	0	0	0	0		0	0	0	0		0	0	0	0		0	0	0	0		0
	Cylichnidae gen. et sp. indet.	0	0	0	0		0	0	0	0		0	0	0	0		0	0	0	0		0
	Laternula gracilis	0	0	0	0		0	0	0	0		0	0	0	0		0	0	0	0		0
	Patelloida conulus	0	0	0	0		0	0	0	0		0	0	0	0		0	0	0	0		0
	Gastropod indet.	0	0	0	0		0	0	0	0		0	0	0	0		0	0	0	0		0
	Nuttallia japonica	0	0	0	0		0	0	0	0		0	0	0	0		0	0	0	0		0
	Raetellops pulchellus?	0	0	0	0		0	0	0	0		0	2	1	0		0	0	0	0		3
	Cerithidea djadjariensis	0	0	0	0		0	0	0	0		0	0	0	0		0	0	0	0		0
	Ringicula sp.	0	0	0	0		0	0	0	0		0	0	0	0		0	0	0	0		0
	Trapezium liratum	0	0	0	0		0	0	0	0		0	0	0	0		0	0	0	0		0
	Xenostrobus securis?	0	0	0	0		0	0	0	0		0	0	0	0		0	0	0	0		0
	Bivalve indet.	0	0	0	0		0	0	0	0		0	0	1	0		0	0	0	0		1
	Epitonium sp.	0	0	0	0		0	0	0	0		0	0	0	0		0	0	0	0		0
	Glossaulax didyma	0	0	0	0		0	0	0	0		0	0	0	0		0	0	0	0		0
	Philine orientalis	0	0	0	0		0	0	0	0		0	0	1	0		0	0	0	0		1
	Total	21	2	0	2		4	3	2	7		480	166	17	4		2	0	0	0		710
2012	Musculus senhousia	1	9	0	0		1	137	40	8		13	23	38	0		20	1	6	56		353
	Batillaria cumingii	0	0	0	0		0	0	0	0		0	0	0	0		0	0	0	0		0
	Ruditapes philippinarum	0	4	9	8		3	7	22	12		5	12	6	0		7	4	2	5		106
	Macoma incongrua	9	5	8	6		10	8	5	1		0	27	4	5		3	0	2	10		103
	Pillucina pisidium	0	0	0	1		0	0	1	0		0	0	0	0		0	1	0	0		3
	Retusa sp.	0	0	0	0		0	0	0	1		0	0	2	0		1	8	0	0		12
	Solen strictus	0	0	0	0		0	0	0	0		0	0	0	0		0	0	0	0		0
	Laguncula pulchella	0	0	0	1		0	0	0	0		0	0	0	0		1	0	0	0		2
	Mya arenaria	0	2	0	3		0	0	1	0		0	0	0	0		0	0	0	0		6
	Dosinia japonica	0	0	0	1		0	0	0	1		0	0	0	0		0	1	0	4		7
	Nassarius festivus	2	0	0	0		0	0	0	1		0	0	0	0		0	0	0	0		3
	Nipponomysella sp.	0	0	0	0		0	0	0	0		0	0	0	0		0	0	0	0		0
	Assiminea sp.	0	0	0	0		0	0	0	0		0	0	0	0		0	0	0	0		0
	Crassostrea gigas	0	4	0	0		0	0	0	0		0	0	0	0		0	0	0	0		4
	Cyclina sinensis	0	0	0	0		0	0	0	0		0	0	0	0		0	0	0	0		0
	Moerella rutila	0	0	0	0		0	0	0	0		0	0	0	0		0	0	0	0		0
	Cylichnidae gen. et sp. indet.	0	0	0	0		0	0	0	0		0	1	2	0		0	0	1	3		7
	Laternula gracilis	0	0	0	0		0	0	0	0		0	0	0	0		0	0	0	0		0
	Patelloida conulus	0	0	0	0		0	0	0	0		0	0	0	0		0	0	0	0		0
	Gastropod indet.	0	0	0	0		0	0	0	0		0	0	0	0		0	0	0	0		0
	Nuttallia japonica	0	0	0	0		0	0	0	0		0	0	0	0		0	0	0	0		0
	Raetellops pulchellus?	0	0	0	0		0	0	0	0		0	0	0	0		0	0	0	0		0
	Cerithidea djadjariensis	0	0	0	0		0	0	0	0		0	0	0	0		0	0	0	0		0
	Ringicula sp.	0	0	0	0		0	0	0	0		0	0	0	0		0	0	0	0		0
	Trapezium liratum	0	0	0	0		0	0	0	0		0	0	0	0		0	0	0	0		0
	Xenostrobus securis?	0	0	0	0		0	0	0	0		0	0	0	0		0	0	0	0		0
	Bivalve indet.	0	0	0	0		0	0	0	0		0	0	0	0		0	0	0	0		0
	Epitonium sp.	0	0	0	0		0	0	0	0		0	0	0	0		0	0	0	0		0
	Glossaulax didyma	0	0	0	0		0	0	0	0		0	0	0	0		0	0	0	0		0
	Philine orientalis	0	0	0	0		0	0	0	0		0	0	0	0		0	0	0	0		0
	Total	12	24	17	20		14	152	69	24		18	63	52	5		32	15	11	78		606
2013	Musculus senhousia	0	0	0	0		0	0	0	0		0	0	0	0		0	0	1	0		1
	Batillaria cumingii	0	0	0	0		0	0	0	0		0	0	0	0		0	0	0	0		0
	Ruditapes philippinarum	0	1	0	0		0	0	0	1		2	2	1	2		0	0	7	0		16
	Macoma incongrua	2	13	12	6		2	5	3	1		2	8	4	35		1	1	22	6		123
	Pillucina pisidium	0	1	0	0		0	0	0	0		0	0	3	0		1	0	0	3		8
	Retusa sp.	0	0	0	0		0	0	0	1		1	0	0	0		0	8	9	7		26
	Solen strictus	0	0	0	0		0	0	0	1		0	3	0	0		0	0	0	1		5
	Laguncula pulchella	0	2	0	0		0	0	0	0		0	1	0	0		0	1	1	3		8
	Mya arenaria	0	2	0	0		0	1	1	1		0	1	1	2		0	1	1	0		11
	Dosinia japonica	0	0	0	0		0	0	2	1		0	1	1	0		0	0	0	1		6
	Nassarius festivus	0	0	0	0		1	0	0	0		0	0	0	0		0	0	0	0		1
	Nipponomysella sp.	0	0	0	0		0	0	0	0		0	0	0	0		0	0	0	0		0
	Assiminea sp.	0	0	0	0		0	0	0	0		0	0	0	0		0	0	0	0		0
	Crassostrea gigas	0	0	0	0		0	0	0	0		0	0	0	0		0	0	0	0		0
	Cyclina sinensis	0	0	0	0		0	0	0	0		0	0	0	0		0	0	0	1		1
	Moerella rutila	0	0	0	0		0	0	0	0		0	0	0	0		0	0	0	0		0
	Cylichnidae gen. et sp. indet.	0	0	0	0		0	0	0	0		0	0	0	0		0	0	0	0		0
	Laternula gracilis	0	0	0	0		0	0	0	0		0	0	0	0		0	0	0	0		0
	Patelloida conulus	0	0	0	0		0	0	0	0		0	0	0	0		0	0	0	0		0
	Gastropod indet.	0	0	0	0		0	0	0	0		0	0	0	0		0	0	0	0		0
	Nuttallia japonica	0	0	0	0		0	0	0	0		0	0	0	0		0	0	0	0		0
	Raetellops pulchellus?	0	0	0	0		0	0	0	0		0	0	0	0		0	0	0	0		0
	Cerithidea djadjariensis	0	0	0	0		0	0	0	0		0	0	0	0		0	0	0	0		0
	Ringicula sp.	0	0	0	0		0	0	0	0		0	0	0	0		0	0	0	0		0
	Trapezium liratum	0	0	0	0		0	0	0	0		0	0	0	0		0	0	0	0		0
	Xenostrobus securis?	0	0	0	0		0	0	0	0		0	0	0	0		0	0	0	0		0
	Bivalve indet.	0	0	0	0		0	0	0	0		0	0	0	0		0	0	0	0		0
	Epitonium sp.	0	0	0	0		0	0	0	0		0	0	0	0		0	0	0	0		0
	Glossaulax didyma	0	0	0	0		0	0	0	0		0	0	0	0		0	0	0	0		0
	Philine orientalis	0	0	0	0		0	0	0	0		0	0	0	0		0	0	0	0		0
	Total	2	19	12	6		3	6	6	6		5	16	10	39		2	11	41	22		206
2014	Musculus senhousia	0	1	2	1		0	1	0	2		31	2	0	9		0	0	0	0		49
	Batillaria cumingii	0	0	0	0		0	0	0	0		0	0	0	0		0	0	0	0		0
	Ruditapes philippinarum	0	1	0	1		1	11	1	1		13	13	1	4		15	2	3	7		74
	Macoma incongrua	3	7	6	2		4	4	1	1		3	4	1	5		2	3	6	5		57
	Pillucina pisidium	0	0	0	0		1	1	1	0		1	1	0	0		0	1	0	0		6
	Retusa sp.	0	0	0	0		0	3	0	0		0	2	0	0		3	3	0	1		12
	Solen strictus	0	0	0	1		2	0	5	10		7	5	8	1		0	0	6	4		49
	Laguncula pulchella	0	0	0	0		0	0	0	0		0	0	1	0		2	0	0	1		4
	Mya arenaria	1	1	0	1		1	1	1	0		0	0	0	1		0	0	1	0		8
	Dosinia japonica	0	0	0	0		1	0	1	0		0	1	0	0		1	1	1	0		6
	Nassarius festivus	0	0	0	0		0	1	0	0		0	1	0	0		0	0	0	1		3
	Nipponomysella sp.	0	0	0	0		0	0	0	0		0	0	0	2		0	0	0	0		2
	Assiminea sp.	0	0	0	0		0	0	0	0		0	0	0	0		0	0	0	0		0
	Crassostrea gigas	0	0	0	0		0	0	0	0		0	0	0	0		0	0	0	0		0
	Cyclina sinensis	0	0	0	0		0	0	0	0		0	0	0	0		0	0	0	0		0
	Moerella rutila	0	0	0	0		0	0	0	0		0	0	0	0		0	0	0	0		0
	Cylichnidae gen. et sp. indet.	0	0	0	0		0	0	0	0		0	0	0	0		0	0	0	0		0
	Laternula gracilis	0	0	0	0		0	0	0	0		0	0	0	0		0	0	0	0		0
	Patelloida conulus	0	0	0	0		0	0	0	0		0	0	0	0		0	0	0	0		0
	Gastropod indet.	0	0	0	0		0	0	0	0		0	0	0	0		0	0	0	0		0
	Nuttallia japonica	0	0	0	0		0	0	0	0		0	0	0	0		0	0	0	0		0
	Raetellops pulchellus?	0	0	0	0		0	0	0	0		0	0	0	0		0	0	0	0		0
	Cerithidea djadjariensis	0	0	0	0		0	0	0	0		0	0	0	0		0	0	0	0		0
	Ringicula sp.	0	0	0	0		0	0	0	0		0	0	0	0		0	0	0	0		0
	Trapezium liratum	0	0	0	0		0	0	0	0		0	0	0	0		0	0	0	0		0
	Xenostrobus securis?	0	0	0	0		0	0	0	0		0	0	0	0		0	0	0	0		0
	Bivalve indet.	0	0	0	0		0	0	0	0		0	0	0	0		0	0	0	0		0
	Epitonium sp.	0	0	0	0		0	0	0	0		0	0	0	0		0	0	0	0		0
	Glossaulax didyma	0	0	0	0		0	0	0	0		0	0	0	0		0	0	0	0		0
	Philine orientalis	0	0	0	0		0	0	0	0		0	0	0	0		0	0	0	0		0
	Total	4	10	8	6		10	22	10	14		55	29	11	22		23	10	17	19		270
2015	Musculus senhousia	2	20	4	175		8	29	8	143		0	1	0	0		20	16	6	3		435
	Batillaria cumingii	0	0	0	0		0	0	0	0		0	0	0	0		0	0	0	0		0
	Ruditapes philippinarum	0	0	0	10		0	0	2	6		0	0	0	1		3	8	1	8		39
	Macoma incongrua	9	6	6	10		4	1	5	4		0	1	3	0		4	2	6	3		64
	Pillucina pisidium	0	0	0	0		1	0	1	1		0	1	0	0		1	0	1	2		8
	Retusa sp.	0	13	1	1		2	4	57	7		0	0	0	0		0	2	0	16		103
	Solen strictus	0	0	0	0		0	2	0	18		0	13	2	6		0	8	14	8		71
	Laguncula pulchella	3	1	0	1		0	2	0	0		1	3	0	3		1	3	1	0		19
	Mya arenaria	0	2	1	2		0	0	0	1		0	0	1	1		1	0	0	0		9
	Dosinia japonica	0	0	0	0		0	0	1	2		0	0	1	0		0	0	2	1		7
	Nassarius festivus	0	0	0	0		0	0	2	1		0	0	0	1		0	0	0	0		4
	Nipponomysella sp.	0	0	0	0		0	0	0	0		0	0	0	0		0	0	0	0		0
	Assiminea sp.	0	0	0	0		0	0	0	0		0	0	0	0		0	0	0	0		0
	Crassostrea gigas	0	0	0	0		0	0	0	0		0	0	0	0		0	0	0	0		0
	Cyclina sinensis	0	0	0	0		0	0	0	0		0	0	0	0		0	0	0	0		0
	Moerella rutila	0	0	0	0		0	0	0	0		0	0	0	0		0	0	0	0		0
	Cylichnidae gen. et sp. indet.	0	0	0	0		0	0	0	0		0	0	0	0		0	0	0	0		0
	Laternula gracilis	0	0	0	0		0	0	0	0		0	0	0	0		0	0	0	0		0
	Patelloida conulus	0	0	0	0		0	0	0	0		0	0	0	0		0	0	0	0		0
	Gastropod indet.	0	0	0	0		0	0	0	0		0	0	0	0		0	0	0	0		0
	Nuttallia japonica	0	0	0	0		0	0	0	0		0	0	0	0		0	0	0	0		0
	Raetellops pulchellus?	0	0	0	0		0	0	0	0		0	0	0	0		0	0	0	0		0
	Cerithidea djadjariensis	0	0	0	0		0	0	0	0		0	0	0	0		0	0	0	0		0
	Ringicula sp.	0	0	0	0		0	0	0	0		0	0	0	0		0	0	0	0		0
	Trapezium liratum	0	0	0	0		0	0	0	0		0	0	0	0		0	0	0	0		0
	Xenostrobus securis?	0	0	0	0		0	0	0	0		0	0	0	0		0	0	0	0		0
	Bivalve indet.	0	0	0	0		0	0	0	0		0	0	0	0		0	0	0	0		0
	Epitonium sp.	0	0	0	0		0	0	0	0		0	0	0	0		0	0	0	0		0
	Glossaulax didyma	0	0	0	0		0	0	0	0		0	0	1	0		0	0	0	0		1
	Philine orientalis	0	0	0	0		0	0	0	0		0	0	0	0		0	0	0	0		0
	Total	14	42	12	199		15	38	76	183		1	19	8	12		30	39	31	41		760
